# Supplementary material for: SEU2-Net: multi-scale U2-Net with SE attention mechanism for liver occupying lesion CT image segmentation
Source: PeerJ Comput Sci. 2024 Jan 25;10:e1751. doi: 10.7717/peerj-cs.1751 (PMC10909188; doi:10.7717/peerj-cs.1751)
Supplement: Supplemental Information 1 [file peerj-cs-10-1751-s001.zip]

Archive with 9 entries (9 files):
- supplementary_files_2/infer.py
- supplementary_files_2/logger.py
- supplementary_files_2/main.ipynb
- supplementary_files_2/metrics.py
- supplementary_files_2/progbar.py
- supplementary_files_2/readme.txt
- supplementary_files_2/SEU2Net.py
- supplementary_files_2/timer.py
- supplementary_files_2/val.py
