# Supplementary material for: SEU2-Net: multi-scale U2-Net with SE attention mechanism for liver occupying lesion CT image segmentation
Source: PeerJ Comput Sci. 2024 Jan 25;10:e1751. doi: 10.7717/peerj-cs.1751 (PMC10909188; doi:10.7717/peerj-cs.1751)
Supplement: Supplemental Information 1 [file peerj-cs-10-1751-s001.zip › supplementary_files_2/main.ipynb]

# %% [markdown]
### 1.数据用是 LITS 肝脏数据集28个病例，使用PaddleSeg开发套件进行分割肝脏和肿瘤

# %% [code]
!pip install paddleseg==2.0

# %% [code]
%cd /home/aistudio/
#Decompress the dataset, you can select the PUFH dataset or the LiTS dataset
!unzip  -o /home/aistudio/data/data158902/qq.zip -d work/

# %% [code]
#import SimpleITK as sitk
import os
import random
import numpy as np
import matplotlib.pyplot as plt
from random import shuffle
import cv2
import paddle

# %% [markdown]
# **1. Create documents train.txt, val.txt, test.txt**

# %% [code]
random.seed(2021)
path_origin = '/home/aistudio/work/newdata/origin'
path_label = '/home/aistudio/work/newdata/label'
files = list(filter(lambda x: x.endswith('.jpg'), os.listdir(path_origin)))
random.shuffle(files)
rate = int(len(files) * 0.8)
train_txt = open('/home/aistudio/work/newdata/train_list.txt','w')
val_txt = open('/home/aistudio/work/newdata/val_list.txt','w')
test_txt = open('/home/aistudio/work/newdata/test_list.txt','w')
for i,f in enumerate(files):
    image_path = os.path.join(path_origin, f)
    label_name = f.split('.')[0]+ '.png'
    label_path = os.path.join(path_label, label_name)
    if i < rate:
        train_txt.write(image_path + ' ' + label_path+ '\n')
    else:
        if i%2 :
            val_txt.write(image_path + ' ' + label_path+ '\n')
        else:
            test_txt.write(image_path + ' ' + label_path+ '\n')
train_txt.close()
val_txt.close()
test_txt.close()

# %% [markdown]
### 2.Create the Transform and DataSet

# %% [code]
import paddleseg.transforms as T
from paddleseg.datasets import OpticDiscSeg,Dataset

train_transforms = [
    T.RandomHorizontalFlip(),
    T.RandomDistort(),
    T.RandomRotation(max_rotation = 10,im_padding_value =(0,0,0),label_padding_value = 0),
    T.RandomBlur(),
    T.RandomScaleAspect(min_scale = 0.8, aspect_ratio = 0.5),
    T.Resize(target_size=(512, 512)),
    T.Normalize()#mean Default: [0.5, 0.5, 0.5]  std Default: [0.5, 0.5, 0.5].
]
val_transforms = [
    T.Resize(target_size=(512, 512)),
    T.Normalize()
]

dataset_root = '/home/aistudio/work/newdata'
train_path  = '/home/aistudio/work/newdata/train_list.txt'
val_path  = '/home/aistudio/work/newdata/val_list.txt'
test_path  = '/home/aistudio/work/newdata/test_list.txt'
train_dataset = Dataset(
    transforms = train_transforms,
                  dataset_root = dataset_root,
                  num_classes = 2,
                  train_path  = train_path,
                  mode = 'train'
                  )
val_dataset = Dataset(
    transforms = val_transforms,
                  dataset_root = dataset_root,
                  num_classes = 2,
                  val_path = val_path,
                  mode = 'val'
                  )

test_dataset = Dataset(
    transforms = val_transforms,
                  dataset_root = dataset_root,
                  num_classes = 2,
                  val_path = test_path,
                  mode = 'val'  
                  )


# %% [markdown]
### 3.Setup SEU2Net network and loss function, optimizer, etc

# %% [code]
from SEU2Net import SEU2Net
num_classes = 2
pretrained = '/home/aistudio/SEU2Net/best_model/model.pdparams'
model = SEU2Net(num_classes=num_classes,pretrained =pretrained)
#model = SEU2Net(num_classes=num_classes)


# %% [code]
from paddleseg.models.losses import CrossEntropyLoss,DiceLoss, MixedLoss,RelaxBoundaryLoss,BCELoss
import paddle
base_lr = 0.0015
lr = paddle.optimizer.lr.CosineAnnealingDecay(learning_rate=base_lr, T_max=5400, verbose=False)
optimizer = paddle.optimizer.Momentum(lr, parameters=model.parameters(), momentum=0.9, weight_decay=4.0e-5)
losses = {}

mixtureLosses = [CrossEntropyLoss(),DiceLoss() ]
mixtureCoef = [0.7,0.3]
losses['types'] = [MixedLoss(mixtureLosses, mixtureCoef),MixedLoss(mixtureLosses, mixtureCoef),MixedLoss(mixtureLosses, mixtureCoef),MixedLoss(mixtureLosses, mixtureCoef),MixedLoss(mixtureLosses, mixtureCoef),MixedLoss(mixtureLosses, mixtureCoef),MixedLoss(mixtureLosses, mixtureCoef)]
losses['coef'] = [1, 1, 1, 1,1,1,1]


# %% [markdown]
# 4.Training

# %% [code]
from paddleseg.core import train
train(
    model=model,
    train_dataset=train_dataset,
    val_dataset=val_dataset,
    optimizer=optimizer,
    save_dir='/home/aistudio/SEU2Net',
    iters=90000,
    batch_size=4,
    save_interval=900,
    log_iters=100,
    num_workers=0,
    losses=losses,
    use_vdl=True)


# %% [markdown]
### 5.Evaluation testset

# %% [code]
import paddle
from val import evaluate
from SEU2Net import SEU2Net
model = SEU2Net(num_classes=2)
model_path ='/home/aistudio/SEU2Net/best_model/model.pdparams'
para_state_dict = paddle.load(model_path)
model.set_dict(para_state_dict)
evaluate(model,test_dataset)

# %% [markdown]
# 6.Use SEU2Net model to segment liver space-occupying lesions

# %% [code]
from paddleseg.core import predict
transforms = T.Compose([
    T.Resize(target_size=(512, 512)),
    T.Normalize()
])

model = SEU2Net(num_classes=2)
image_list = []
with open('/home/aistudio/work/newdata/test_list.txt' ,'r') as f:
    for line in f.readlines():
        image_list.append(line.split()[0])

predict(
        model,
        model_path = '/home/aistudio/SEU2Net/best_model/model.pdparams',
        transforms=transforms,
        image_list=image_list,
        save_dir='/home/aistudio/SEU2Net/best_model/',
    )
