# Supplementary material for: SEU2-Net: multi-scale U2-Net with SE attention mechanism for liver occupying lesion CT image segmentation
Source: PeerJ Comput Sci. 2024 Jan 25;10:e1751. doi: 10.7717/peerj-cs.1751 (PMC10909188; doi:10.7717/peerj-cs.1751)
Supplement: Supplemental Information 1 [file peerj-cs-10-1751-s001.zip › supplementary_files_2/readme.txt]

1. Install paddle frame:
	(1) Install the corresponding versions of CUDA and CUDNN.
	(2) on the https://www.paddlepaddle.org.cn/install/old website to install corresponding version of the paddle 2.2.2.
	(3) If paddle installation is not successful, it can be run on Baidu AI Studio.
2. Just run main.ipynb which can train SEU2Net model and segment liver space-occupying lesions.
	(1) SEU2Net.py is the deep learning model of SEU2Net to segment the liver space-occupying lesions.
	(2) Inferred.py, logger.py, metrics.py, progbar.py, timer.py are subfunctions of val.py to calculate the evaluation metrics.
