# Supplementary material for: SEU2-Net: multi-scale U2-Net with SE attention mechanism for liver occupying lesion CT image segmentation
Source: PeerJ Comput Sci. 2024 Jan 25;10:e1751. doi: 10.7717/peerj-cs.1751 (PMC10909188; doi:10.7717/peerj-cs.1751)
Supplement: Supplemental Information 1 [file peerj-cs-10-1751-s001.zip › supplementary_files_2/timer.py]

# Copyright (c) 2020 PaddlePaddle Authors. All Rights Reserved.
#
# Licensed under the Apache License, Version 2.0 (the "License");
# you may not use this file except in compliance with the License.
# You may obtain a copy of the License at
#
#    http://www.apache.org/licenses/LICENSE-2.0
#
# Unless required by applicable law or agreed to in writing, software
# distributed under the License is distributed on an "AS IS" BASIS,
# WITHOUT WARRANTIES OR CONDITIONS OF ANY KIND, either express or implied.
# See the License for the specific language governing permissions and
# limitations under the License.

import time


class TimeAverager(object):
    def __init__(self):
        self.reset()

    def reset(self):
        self._cnt = 0
        self._total_time = 0
        self._total_samples = 0

    def record(self, usetime, num_samples=None):
        self._cnt += 1
        self._total_time += usetime
        if num_samples:
            self._total_samples += num_samples

    def get_average(self):
        if self._cnt == 0:
            return 0
        return self._total_time / float(self._cnt)

    def get_ips_average(self):
        if not self._total_samples or self._cnt == 0:
            return 0
        return float(self._total_samples) / self._total_time


def calculate_eta(remaining_step, speed):
    if remaining_step < 0:
        remaining_step = 0
    remaining_time = int(remaining_step * speed)
    result = "{:0>2}:{:0>2}:{:0>2}"
    arr = []
    for i in range(2, -1, -1):
        arr.append(int(remaining_time / 60**i))
        remaining_time %= 60**i
    return result.format(*arr)
